# Supplementary material for: Fabrication and Characterization of a PZT-Based Touch Sensor Using Combined Spin-Coating and Sputtering Methods
Source: Sensors (Basel). 2025 Jun 24;25(13):3938. doi: 10.3390/s25133938 (PMC12252296; doi:10.3390/s25133938)
Supplement: Supplementary file 1 [file sensors-25-03938-s001.zip]

Archive with 2 entries (2 files):
- Figure S1.png
- Figure S2.jpeg
